# Supplementary material for: Protective Role of Gallic Acid Against Corticosterone-Induced Hepatic Toxicity: Modulation of Oxidative Stress and Inflammatory Pathways in Wistar Rats
Source: Toxics. 2025 Oct 20;13(10):897. doi: 10.3390/toxics13100897 (PMC12567957; doi:10.3390/toxics13100897)
Supplement: Supplementary file 1 [file toxics-13-00897-s001.zip]

Archive with 1 entries (1 files):
- toxics-3880814-supplementary.pdf
